# Supplementary material for: Fetal brain genomic reprogramming following asphyctic preconditioning
Source: BMC Neurosci. 2013 Jun 22;14:61. doi: 10.1186/1471-2202-14-61 (PMC3724485; doi:10.1186/1471-2202-14-61)
Supplement: Additional file 1 — Differentially expressed genes in preconditioned animals 96 h after fetal asphyctic preconditioning (FA). P-value <0.01 was considered statistically significant. No cut-off was used for fold change. [file 1471-2202-14-61-S1.xls]

## Sheet: Sheet1
	Affymetrix probe ID	Entrez Gene ID	Gene Name	Gene Description	Fold change	P-value
Cell nucleus	10892939	246327	Prim1	DNA primase, p49 subunit	1.43	<0.005
	10840890	25261	Id1	Inhibitor of DNA binding 1	1.15	<0.005
	10823075	361944	Elf2	E74-like factor 2	1.11	<0.01
	10939890	302855	Rbmx	RNA binding motif protein, X-linked	1.1	<0.005
	10855348	681217	Zfp862	Zinc finger protein 862	1.16	<0.01
	10771901	360268	Ste2	Estrogen sulfotransferase	1.14	<0.005
Brain development	10716454	499380	Emx2	Empty spiracles homeobox 2	1.16	<0.005
	10854086	25608	Lep	Leptin	1.14	<0.01
	10797323	25114	Fgfr4	Fibroblast growth factor receptor 4	1.14	<0.005
	10918186	367100	Smad6	SMAD family member 6	1.24	<0.001
		304818
	10764218		Nav1	Neuron navigator 1	0.85	<0.01
	10906569	541457	Dbx2	Developing brain homeobox 2	0.82	<0.001
	10909590	300679	Mpzl2	Myelin protein zero-like 2	0.82	<0.005
Signal transduction	10920833	316062	Slc22a13	Solute carrier family 22 (organic anion transporter), member 13	1.21	<0.005
	10829137	191569	Pde9a	Phosphodiesterase 9A	1.13	<0.01
	10838873	81677	Itpka	inositol 1,4,5-trisphosphate 3-kinase A	0.88	<0.01
	10782187	498564	Itgbl1	Integrin, beta-like 1	0.88	<0.01
	10803602	361303	Lims2	LIM and senescent cell antigen like domains 2	0.83	<0.01
	10784120	84403	Gjb6	Gap junction protein, beta 6	0.81	<0.01
	10717955	29503	Slc22a2	Solute carrier family 22 (organic cation transporter), member 2	0.81	<0.005
	10783011	305865	Slc35f4	solute carrier family 35, member F4	0.86	<0.01
	10736870	171059	Expi	Extracellular proteinase inhibitor	0.82	<0.005
Synaptic transmission	10914331	360034	Myrip	Myosin VIIA and Rab interacting protein	0.88	<0.01
	10871732	50872	Hpcal4	Hippocalcin-like 4	0.85	<0.01
	10863215	89818	Vamp5	Vesicle-associated membrane protein 5	0.85	<0.01
	10918979	25075	Htr1b	5-hydroxytryptamine (serotonin) receptor 1B	0.89	<0.01
	10724121	308868	Tomt	Transmembrane O-methyltransferase	0.86	<0.01
Metabolism	10895990	299511	Rdh2	Retinol dehydrogenase 2	1.3	<0.005
	10836298	83627	Galnt5	UDP-N-acetyl-alpha-D-galactosamine:polypeptide N-acetylgalactosaminyltransferase 5	1.13	<0.005
	10701825	361453	Deadc1	Deaminase domain containing 1	1.15	<0.01
	10837424	83518	Aplnr	Apelin receptor	0.85	<0.005
	10751498	360722	Pdia5	Protein disulfide isomerase family A, member 5	0.78	<0.005
	10778001	305475	Osbp2	Oxysterol binding protein 2	0.91	<0.01
	10803207	291793	Abhd3	Abhydrolase domain containing 3	0.85	<0.01
	10819379	24172	Adh1	Alcohol dehydrogenase 1 (class I)	0.82	<0.005
Immune system	10736706	29397	Ccl11	Chemokine (C-C motif) ligand 11	1.16	<0.005
	10755013	25466	Il1rap	Interleukin 1 receptor accessory protein	1.12	<0.01
	10864512	114103	Il5ra	Interleukin 5 receptor, alpha	1.13	<0.01
	10727375	293650	Tcirg1	T-cell, immune regulator 1, ATPase, H+ transporting, lysosomal V0 subunit A3	0.89	<0.005
	10903725	25341	Tnfrsf11b	Tumor necrosis factor receptor superfamily, member 11b	0.75	<0.01
Vascular	10797857	24323	Edn1	Endothelin 1	1.19	<0.01
	10827231	83476	Cyr61	Cysteine-rich, angiogenic inducer, 61	1.17	<0.005
	10731247	24582	Myh11	Myosin, heavy chain 11, smooth muscle	0.88	<0.005
Cytoskeleton	10796714	498806	Myo3a	Myosin IIIA	1.1	<0.01
	10824031	295161	Fhdc1	FH2 domain containing 1	0.87	<0.01
	10906959	25113	Ddn	Dendrin	0.8	<0.001
Undefined	10825238	365885	Olr390	Olfactory receptor 390	1.3	<0.005
	10837099	679552	Dfnb59	Deafness, autosomal recessive 59	1.21	<0.01
	10847142	404827	Olr665	Olfactory receptor 665	1.17	<0.01
	10839586	296129	Astl	Astacin-like metalloendopeptidase (M12 family)	1.15	<0.01
	10793083	306441	Spata4	Spermatogenesis associated 4	0.9	<0.005
	10831447	406167	Prrt1	Proline-rich transmembrane protein 1	0.89	<0.01
	10754939	288031	Fam43a	Family with sequence similarity 43, member A	0.89	<0.01
	10747912	360637	Ccdc43	Coiled-coil domain containing 43	0.89	<0.01
	10925526	316638	Sned1	Sushi, nidogen and EGF-like domains 1	0.87	<0.01
	10750489	288161	B3galt5	UDP-Gal:betaGlcNAc beta 1,3-galactosyltransferase, polypeptide 5	0.85	<0.005
	10724437	293336	Olr193	Olfactory receptor 193	0.84	<0.005
	10934646	302369	Tbx22	T-box 22	0.88	<0.01
	10740496	497860	LOC497860	similar to RIKEN cDNA 4930517K11	1.22	<0.005
	10795611	361257	RGD1564129	Similar to hypothetical protein 4930474N05	1.22	<0.01
	10844204	311852	RGD1311084	Similar to 1700113K14Rik protein	1.15	<0.01
	10794843	306889	RGD1564786	Similar to OTTMUSP00000000636	1.14	<0.01
	10709788	361624	RGD1306959	Similar to C11orf17 protein	0.88	<0.01
	10703710	683446	LOC683446	Similar to paired-Ig-like receptor A11	0.88	<0.005
	10794589	361228	RGD1305679	Similar to 9530008L14Rik protein	0.87	<0.01
	10798828	498764	RGD1562037	Similar to OTTHUMP00000046255	0.86	<0.001
	10881318	298621	RGD1306186	Similar to RIKEN cDNA 4930569K13	0.86	<0.01
	10934517	680227	LOC680227	LRRGT00193	0.87	<0.01
