# Supplementary material for: Fetal brain genomic reprogramming following asphyctic preconditioning
Source: BMC Neurosci. 2013 Jun 22;14:61. doi: 10.1186/1471-2202-14-61 (PMC3724485; doi:10.1186/1471-2202-14-61)
Supplement: Additional file 2 — Gene Set Enrichment Analysis (GSEA) results; up-regulated gene sets in preconditioned versus control animals 96 h after fetal asphyctic preconditioning (n = 5). FDR q-value <0.05 was considered statistically significant. [file 1471-2202-14-61-S2.xls]

## Sheet: Sheet1
Gene set type	Gene set code	Gene set name	Normalized Enrichment Score (NES)	FDR	# genes in Leading Edge	Annotated genes in Leading Edge
				q-value
PFAM	46	Homeobox	1.95172	0.019	80	Adnp, Alx3, Alx4_pred, Barhl1, Cdx2, Cdx4_pred, Chx10, Crx, Cutl1, Dlx1, Dlx2, Dmbx1_pred, Gbx2, Gsc, Gscl_pred, Hod, Hoxa5, Hoxb3_pred, Hoxc10, Hoxc6, Hoxd1_pred, Hoxd3, Hoxd4_pred, Irx1_pred, Irx2, Irx4_pred, Isl1, Lhx1, Lhx5, Lmx1a_pred, Meis2_pred, Msx1, Og9x, Otx2, Pax6, Pbx1_pred, Pitx1, Pitx2, Pou3f2, Pou3f3, Pou3f4, Pou4f2, Pou5f1, Pou6f1, Prrxl1, Rax, Rhox10, Six2_pred, Six6_pred, Tcf1, …
	125	Histone	2.19175	0.002	25	H2afy, H3f3b, Hist1h2aa, Hist1h2ai_pred, Hist1h2bh, Hist1h2bl, Hist1h2bm_pred, Hist1h2bn_pred, Hist1h4b, Hist2h3c2_pred, Hist3h2ba_pred, Sos2.
	505	HMG box	2.18791	0.002	18	Gcx1, Hbp1, Hmg20b_pred, Hmgb1, Hmgb2, Lef1, Sox11, Sox14_pred, Sox17_pred, Sox18, Sox4_pred, Ssrp1, Tcf3_pred, Tnrc9_pred, Tox_pred, Wdhd1_pred.
	1248	Ribosomal protein L7Ae/L30e/S12e/GADD45 family	2.08479	0.003	16	Gadd45a, Gadd45b, Gadd45g, MGC72932, Rpl30, Rps12.
GO	785	Chromatin	2.20936	0.002	87	Ar, Atrx, Baz2a_pred, Calcoco1, Cbx7, Chd2_pred, Chd4, Chd6_pred, Cited2, Ddx11_pred, Dnmt1, Dnmt3l, Eed_pred, Exosc4_pred, H1f0, H3f3b, Hdac1_pred, Hdac2, Hdac3, Hist1h1a_pred, Hist1h2aa, Hist1h2ai_pred, Hist1h2bl, Hist1h2bm_pred, Hist1h2bn_pred, Hist1h4b, Hist2h3c2_pred, Hmga1, Hmgn1, Hmgn2, Hp1bp3, Id2, Incenp_pred, Jun, Kif22, Klf4, Klhdc3, Ldb1_pred, Mael_pred, Mcm2_pred, Mecp2, Myst3, Nfe2l…
	786	Nucleosome	2.17775	0.002	33	H1f0, H3f3b, Hist1h1a_pred, Hist1h2aa, Hist1h2ai_pred, Hist1h2bh, Hist1h2bl, Hist1h2bm_pred, Hist1h2bn_pred, Hist1h4b, Hist2h3c2_pred, Hp1bp3, Irf4_pred, Myst3, Obscn, Prm1, Prm3, Sos2.
	44427	Chromosomal part	1.97255	0.017	127	Alkbh_pred, Aptx, Arid4b, Atrx, Baz2a_pred, Bub1b, Bub3, Cabc1, Calcoco1, Cbx7, Cdca8, Chd2_pred, Chd4, Chd6_pred, Cited2, Crebbp, Dclre1b, Ddx11_pred, Dnmt1, Dnmt3l, Eed_pred, Fshprh1, H1f0, H3f3b, Hdac1_pred, Hdac2, Hdac3, Hist1h1a_pred, Hist1h2aa, Hist1h2ai_pred, Hist1h2bl, Hist1h2bm_pred, Hist1h2bn_pred, Hist1h4b, Hist2h3c2_pred, Hmga1, Hmgn1, Hmgn2, Hp1bp3, Id2, Incenp_pred, Jun, Kif22, Kif2…
	44454	Nuclear chromosome part	1.92915	0.022	47	Ar, Calcoco1, Cited2, Ddx11_pred, Dnmt3l, Eed_pred, Hdac1_pred, Hdac2, Incenp_pred, Jun, Klhdc3, Kntc2_pred, Ldb1_pred, Mael_pred, Mcm2_pred, Mcm3_pred, Mcm5_pred, Mcm7, Mecp2, Nr1d1, Nr1h3, Nufip1, Pax6, Pcgf2_pred, Phc1_pred, Plk1, Pola2, Pold1, Pold4, Prdx1, Prim1, Ring1, Rnf2, Ruvbl2, Sgol2_pred, Smarcc1_pred, Smc1l2_pred, Tinf2, Tnks_pred.
KEGG	3010	Ribosome	2.90029	<0.001	57	Fau, MGC72957, Rpl10, Rpl10a, , Rpl13, Rpl13a, Rpl14, Rpl15, Rpl17, Rpl19, Rpl21, Rpl23, Rpl23a, Rpl24, Rpl26, Rpl27, Rpl27a_pred, Rpl28, Rpl29, Rpl3, Rpl30, Rpl31, Rpl32, Rpl34_pred, Rpl35a, Rpl36a_pred, Rpl37, Rpl37a_pred, Rpl39, Rpl4, Rpl5, Rpl6, Rpl7, Rpl9, Rplp2, Rps10, Rps11, Rps12, Rps15, Rps15a, Rps18, Rps2, Rps20, Rps21, Rps23, Rps24, Rps25, Rps26, Rps27a, Rps3a, Rps4x, Rps5, Rps6, Rps7,…
	3040	Spliceosome	1.87386	0.035	52	Acin1, Bat1a, Bcas2_pred, Ddx42_pred, Ddx5, Dhx15_pred, Dhx38_pred, Dhx8, Eftud2, G10, Hnrpa1, Hnrpk, Lsm3_pred, Lsm4_pred, Lsm8_pred, MGC72932, Prpf18, Prpf19, Prpf38a_pred, Prpf40a_pred, Rbm22, Rbm25_pred, Rbmxrt_pred, Sart1, Sf3a3, Sf3b1, Sf3b2_pred, Sf3b4, Sfrs10, Sfrs2, Sfrs5, Snrp1c_pred, Snrp70_pred, Snrpa, Snrpb, Snrpb2_pred, Tcerg1_pred, Thoc2_pred, Wbp11.
