# Supplementary material for: Fetal brain genomic reprogramming following asphyctic preconditioning
Source: BMC Neurosci. 2013 Jun 22;14:61. doi: 10.1186/1471-2202-14-61 (PMC3724485; doi:10.1186/1471-2202-14-61)
Supplement: Additional file 3 — Gene Set Enrichment Analysis (GSEA) results; down-regulated gene sets in preconditioned animals versus control animals 96 h after fetal asphyctic preconditioning (n = 5). FDR q-value <0.05 was considered statistically significant. [file 1471-2202-14-61-S3.xls]

## Sheet: Sheet1
Gene set type	Gene set code	Gene set name	Normalized Enrichment Score (NES)	FDR	# genes in Leading Edge	Annotated genes in Leading Edge
				q-value
PFAM	324	Amino acid permease	1.84891	0.048	13	Slc12a1, Slc12a2, Slc12a3, Slc12a5, Slc7a1, Slc7a11_pred, Slc7a2, Slc7a6_pred, Slc7a8, Slc7a9.
	435	Spectrin	2.02904	0.008	11	Actn1, Actn2_pred, CPG2, Drp2, Mcf2l, Spnb2, Spnb3, Spnb4, Utrn.
	520	Ion channel family	2.29671	<0.001	41	Cacna1b, Cacna1d, Cacna1e, Cacna1g, Cacna1i, Catsper2, Hcn2, Itpr2, Itpr3, Kcna2, Kcnb1, Kcnc1, Kcnc2, Kcnc3, Kcnd2, Kcng3, Kcnh1, Kcnh3, Kcnh4, Kcnh5, Kcnh7, Kcnma1, Kcnq3, Kcnq4, Kcnq5, Kcns2, Kcnv1, Kcnv2_pred, Scn1a, Scn2a1, Scn8a, Scn9a, Tpcn2_pred, Trpc1, Trpc3, Trpc5, Trpm3_pred, Trpm6, Trpm8, Trpv6.
	3137	Organic anion transporter polypeptide	1.82008	0.046	5	Slc21a4, Slco1a4, Slco3a1, Slco4c1.
GO	1505	Regulation of neurotrans-mitter levels	2.37353	<0.001	43	Abat, Agtpbp1_pred, Ap3m2, Apba1, Atp1a2, Cacna1b, Capon, Cltb, Cplx1, Cplx2, Doc2a, Doc2b, Dvl1, Dynll1, Kcnj10, Lin7a, Lin7b, Maob, Nrxn1, P2rx7, Pclo, Rab14, Rab15, Rab3c, Slc17a7, Slc22a3, Slc5a7, Slc6a4, Snap25, Spnb3, Stx3, Stxbp2, Sv2b, Syn1, Syn2, Synj1, Syt2, Trim9, Vamp2.
	5216	Ion channel activity	1.84733	0.046	132	Accn2, Accn3, Accn4, Cacna1b, Cacna1d, Cacna1e, Cacna1g, Cacna2d1, Cacna2d3, Cacnb1, Cacnb3, Cacnb4, Cacng3, Cacng4, Cacng8, Catsper2, Cftr, Chrna4, Chrna5, Chrnd, Clcn6_pred, Clcn7, Clic2, Clic5, Cnga4, Cngb1, Csen, Fgf2, Fxyd1, Fxyd7, Gabra1, Gabra3, Gabra4, Gabrb1, Gabrb2, Gabrd, Gabrg2, Gabrg3, Gabrp, Gabrr1, Glra1, Glra3, Glrb, Gria2, Gria3, Grin1, Grin2a, Grin2b, Grin2c, Grin2d, Hcn2, Hcn3,…
	5244	Voltage gated ion channel activity	1.82146	0.047	72	Cacna1b, Cacna1d, Cacna1e, Cacna1g, Cacna2d1, Cacna2d3, Cacnb1, Cacnb3, Cacnb4, Cacng3, Cacng4, Cacng8, Catsper2, Clcn6_pred, Clcn7, Clic2, Clic5, Csen, Fgf2, Grin1, Grin2a, Grin2d, Hcn2, Hcn3, Htr3a, Kcna2, Kcna5, Kcnab1, Kcnb1, Kcnc1, Kcnc2, Kcnc3, Kcnd1, Kcnd2, Kcne1, Kcng2, Kcng3, Kcnh3, Kcnh4, Kcnh5, Kcnh7, Kcnip2, Kcnj1, Kcnj10, Kcnj13, Kcnj5, Kcnk1, Kcnk10, Kcnk12, Kcnk2, Kcnk9, Kcnq3, Kcn…
	5261	Cation channel activity	1.82905	0.045	106	Accn2, Accn3, Accn4, Cacna1b, Cacna1d, Cacna1e, Cacna1g, Cacna2d1, Cacna2d3, Cacnb1, Cacnb3, Cacnb4, Cacng3, Cacng4, Cacng8, Catsper2, Chrna4, Chrna5, Chrna7, Chrnd, Chrng, Cnga4, Fgf2, Grin1, Grin2a, Grin2b, Grin2c, Grin2d, Hcn2, Hcn3, Htr3a, Htr3b, Itpr2, Itpr3, Kcna2, Kcna4, Kcna5, Kcnab1, Kcnb1, Kcnc1, Kcnc2, Kcnc3, Kcnd1, Kcnd2, Kcne1, Kcng2, Kcng3, Kcnh3, Kcnh4, Kcnh5, Kcnh7, Kcnip2, Kcnj1,…
	7268	Synaptic transmission	2.30326	<0.001	100	Abat, Adora1, Agtpbp1_pred, Als2, Amph1, Ap3m2, Apba1, Apba3, App, Atp1a2, Atxn1, Cacna1b, Cacna1g, Cacnb4, Camk4, Capon, Cart, Chrm1, Chrna4, Cltb, Cplx1, Cplx2, Cspg3, Dlgap2, Dlgh2, Dmpk_pred, Doc2a, Doc2b, Drd1a, Drd2, Dvl1, Dynll1, Egr3, Fgf2, Gabra3, Gabrd, Gabrg2, Gad2, Ghrl, Ghsr, Gja9, Glra1, Glrb, Gria2, Grin1, Grin2a, Grin2b, Grin2c, Grin2d, Grm5, Grm6, Grm8, Htr1b, Htr3a, Kcnj10, Klk8…
	7269	Neurotrans-mitter secretion	2.34133	<0.001	33	Ap3m2, Apba1, Cacna1b, Capon, Cltb, Cplx1, Cplx2, Doc2a, Doc2b, Dvl1, Lin7a, Lin7b, Nrxn1, Nsf, P2rx7, Pclo, Ppt1, Rab14, Rab15, Rab3c, Snap25, Snap91, Spnb3, Stx3, Stxbp2, Syn1, Syn2, Synj1, Syt2, Trim9, Vamp2.
	14048	Regulation of glutamate secretion	1.93715	0.019	9	Adora1, Avp, Gabbr1, Grin2b, Il1b, Il1rn, Npy5r, P2rx7, Snca.
	46873	Metal ion transmem-brane transporter activity	2.23314	<0.001	60	Atp1a1, Atp1a2, Atp1b1, Atp1b2, Atp2a2, Atp2b1, Atp2b2, Atp2b3, Atp2b4, Atp2c1, Itpr3, Myh9, P7, RT1-Ke4, Slc10a4, Slc13a1, Slc13a3, Slc17a7, Slc1a1, Slc1a2, Slc1a3, Slc1a6, Slc20a1, Slc23a1, Slc24a1, Slc24a2, Slc24a3, Slc31a2, Slc39a10_pred, Slc39a12_pred, Slc39a13, Slc39a14_pred, Slc39a3, Slc39a4_pred, Slc39a8, Slc39a9, Slc40a1, Slc4a4, Slc5a6, Slc5a7, Slc6a1, Slc6a11, Slc6a12, Slc6a13, Slc6a3,…
	48489	Synaptic vesicle transport	2.15141	<0.001	18	Amph1, Apba1, Cplx1, Cplx2, Doc2a, Lin7a, P2rx7, Pclo, Slc18a2, Snca, Spnb3, Stx3, Stxbp2, Synj1, Syt1, Syt2, Trim9, Vamp2.
KEGG	4020	Calcium signalling pathway	2.10947	0.002	63	Adcy1_pred, Adcy2, Adcy3, Adcy8, Adora2b, Adra1a, Adra1d, Agtr1b, Atp2a2, Atp2b1, Atp2b2, Atp2b3, Atp2b4, Bdkrb1, Cacna1b, Cacna1d, Cacna1e, Cacna1g, Cacna1i, Calm1, Calm3, Camk2b, Camk4, Chrm1, Chrm2, Chrm3, Cysltr2, Drd1a, Ednrb, Erbb3, Erbb4, Grin1, Grin2d, Grm5, Htr4, Htr5a, Itpka, Itpr2, Itpr3, Lhcgr, Ltb4r2, Ntsr1_pred, P2rx7, Pde1a, Pdgfra, Plcb2, Plcd4, Pln, Ppp3ca, Ppp3cb, Ppp3r1, Ppp3r2…
	4720	Long-term potentiation (hippocampal)	1.97538	0.013	34	Adcy1_pred, Adcy8, Calm1, Calm3, Camk2b, Camk4, Gria1, Gria2, Grin1, Grin2a, Grin2b, Grin2c, Grin2d, Grm5, Itpr2, Itpr3, Map2k1, Plcb2, Plcb4, Ppp1r1a, Ppp3ca, Ppp3cb, Ppp3cc, Ppp3r1, Ppp3r2, Prkaca, Prkacb, Prkca, Prkcb1, Prkcc, Prkx, Rapgef3, Rps6ka2.
	4970	Salivary secretion	2.3296	<0.001	34	Adcy1_pred, Adcy2, Adcy3, Adcy5, Adcy8, Adra1a, Adra1d, Atp1a1, Atp1a2, Atp1b1, Atp1b2, Atp2b1, Atp2b2, Atp2b3, Atp2b4, Calm1, Calm3, Chrm3, Dmbt1, Gucy1a2, Gucy1b3, Itpr2, Itpr3, Kcnma1, Plcb2, Prkaca, Prkacb, Prkca, Prkcb1, Prkcc, Prkx, Slc12a2, Trpv6, Vamp2.
	4971	Gastric acid secretion	1.84353	0.044	32	Adcy1_pred, Adcy2, Adcy3, Adcy5, Adcy8, Atp1a1, Atp1a2, Atp1a4, Atp1b1, Atp1b2, Calm1, Calm3, Camk2a, Camk2b, Cckbr, Cftr, Chrm3, Itpr2, Itpr3, Kcnj1, Kcnj10, Kcnk10, Kcnk2, Plcb2, Plcb4, Prkaca, Prkacb, Prkca, Prkcb1, Prkcc, Prkx, Slc9a4.
	4972	Pancreatic secretion	2.01758	0.008	34	Adcy1_pred, Adcy2, Adcy3, Adcy5, Adcy8, Atp1a1, Atp1a2, Atp1b1, Atp1b2, Atp2a2, Atp2b1, Atp2b2, Atp2b3, Atp2b4, Cftr, Chrm3, Cpa3, Ctrl, Itpr2, Itpr3, Kcnma1, Pla2g1b, Pla2g3_pred, Plcb2, Prkca, Prkcb1, Prkcc, Rab27b, Rhoa, Slc12a2, Slc4a4, Tpcn2_pred, Trpc1.
Biocarta : NOS1 Pathway			1.83947	0.043	14	Calm1, Calm3, Grin1, Grin2a, Grin2b, Grin2c, Grin2d, Ppp3ca, Ppp3cb, Ppp3cc, Prkacb, Prkar1b, Prkar2b, Syt1.
